# Supplementary material for: Clinicopathologic and Prognostic Association of GRP94 Expression in Colorectal Cancer with Synchronous and Metachronous Metastases
Source: Int J Mol Sci. 2021 Jun 30;22(13):7042. doi: 10.3390/ijms22137042 (PMC8267630; doi:10.3390/ijms22137042)
Supplement: Supplementary file 1 [file ijms-22-07042-s001.zip]

Archive with 6 entries (6 files):
- Figure S1.tif
- Figure S2.tif
- Table S1.pdf
- Table S2.pdf
- Table S3.pdf
- Table S4.pdf
